# Supplementary material for: A temperature-regulated circuit for feeding behavior
Source: Nat Commun. 2022 Jul 22;13:4229. doi: 10.1038/s41467-022-31917-w (PMC9307622; doi:10.1038/s41467-022-31917-w)
Supplement: Supplementary file 8 — Source Data [file 41467_2022_31917_MOESM8_ESM.xlsx]

## Sheet: Figure 1
Figure 1b	Two-hour food intake among the three ambient temperatures (g)
	NT	0.52	0.77	0.66	0.49	0.83	0.72	0.79	0.61	0.58	0.69	0.88	0.52	0.91	0.47	0.51
	HT	0.43	0.37	0.4	0.55	0.67	0.63	0.72	0.53	0.38	0.35	0.56	0.53	0.48	0.36	0.49
	LT	0.78	1.12	0.67	0.52	0.92	0.87	0.79	0.74	0.8	0.43	0.95	0.79	1.05	0.87	0.67
Figure 1f	C-Fos counts in the apMPOA in three dietary states: 12-hour fasting, 2-hour refeeding and nonfasting
	Nonfasting	6	12	8	4
	Refeeding	54	37	28	68
	Fasting	340	287	397	310
Figure 1i	Percentage of C-Fos+ neurons that are vGluT2+ and GAD2+
	vGluT2+					GAD2+
	55.2	65.4	53.8	48.1	64.7	22.4	15.5	25.3	21.3	20.5
Figure 1j	Percentage of vGluT2+ and GAD2+ neurons that express C-Fos
	vGluT2+					GAD2+
	53.2	62.5	77.3	62.6	66.3	12.5	21.3	18.5	14.3	17.2
Figure 1n	The mean ΔF/F in a 5-minute window after the onset of feeding
	vGluT2-cre	-3.8849	-3.3565	-6.8177	-4.4175	-8.3505
	GAD2-cre	-0.2206	-0.1786	-0.4141	-0.1318	0.1125

## Sheet: Figure 2
Figure 2c	Two-hour food intake of vGluT2-cre and GAD2-cre mice under opto-stimulation on the apMPOA neurons
		-						+
	vGluT2-cre	0.32	1.1	0.64	0.59	0.72	0.49	0	0.08	0.12	0	0.09	0.15
	GAD2-cre	0.51	0.5	0.58	0.41	0.33	0.63	0.1	0.43	0.36	0.52	0.66	0.71
Figure 2e	Rectal temperature of vGluT2-cre and GAD2-cre mice under opto-stimulation on the apMPOA neurons (record 60 minutes for 7 time points)
	time (min)	vGluT2-cre						GAD2-cre
	0	36.4	36.5	36.7	37	37.2	36.8	37	36.1	36.8	37.2	36.9	36.5
	10	35.1	35.4	35.5	35.2	35.5	35.1	37.1	36.6	36.7	37	36.8	36.9
	20	33.8	33.5	33.4	33.6	33.5	33.3	37.2	36.3	36.2	36.8	36.9	37.2
	30	31.7	32.1	31.9	32.2	32	31.8	37.1	36.6	36.6	36.5	36.4	37.4
	40	31.1	31.6	31.2	31	31	30.2	37.3	36.8	36.9	37.2	37.1	36.8
	50	30.2	31.2	30.3	30.4	29.9	29.3	37.1	36.5	36.5	36.9	36.8	36.5
	60	29.6	31	29.3	29.5	29.7	29	37.3	37	36.9	37.1	36.7	37

## Sheet: Figure 3
Figure 3b	Fasting-induced C-Fos counts of downstream targets of glutamatergic apMPOA neurons in three dietary states: 12-hour fasting, 2-hour refeeding and nonfasting
	BNST				LH				PVH				DMH				ARC				PAG
	Nonfasting	Refeeding	Fasting		Nonfasting	Refeeding	Fasting		Nonfasting	Refeeding	Fasting		Nonfasting	Refeeding	Fasting		Nonfasting	Refeeding	Fasting		Nonfasting	Refeeding	Fasting
	9	4	192		21	15	47		17	23	196		1	2	167		17	13	135		16	12	51
	28	10	215		13	30	43		16	29	233		28	18	131		21	26	123		10	11	22
	4	56	220		17	22	55		10	67	257		4	24	176		10	20	159		16	19	36
	35	7	174		22	7	37		25	66	208		12	2	166		10	28	128		17	18	42
	9	28	162		30	25	55		40	27	184		20	1	154		27	22	157		20	16	27
Figure 3d	Two-hour food intake with (+) and without (-) opto-stimulation on the target regions during neutral temperature
			-								+
	ARC	0.75	0.44	0.75	0.51	0.54	0.65	0.55	0.64		0.86	0.83	1.07	0.95	1.4	0.89	0.69	1.01
	BNST	0.71	0.56	0.59	0.67	0.64	0.69				0.49	0.72	0.82	0.55	0.62	0.61
	PVH	0.73	0.68	0.85	0.59	0.61	0.92				0.11	0.08	0.23	0.12	0.25	0.17
	LH	0.6	0.66	0.56	0.57	0.78					0.32	0.57	0.61	0.52	0.51
	PAG	0.67	0.76	0.68	0.67	0.51					0.56	0.49	0.85	0.42	0.67
	DMH	0.52	0.68	0.64	0.67	0.43	0.54				0.1	0.18	0	0.07	0.2	0
Figure 3d	Two-hour food intake with (+) and without (-) opto-stimulation on the target regions during high temperature
		-									+
	ARC	0.57	0.39	0.44	0.31	0.58	0.43	0.54			0.99	0.93	0.63	0.41	0.66	0.83	0.61
	BNST	0.54	0.6	0.59	0.49	0.45	0.49				0.69	0.33	0.52	0.75	0.32	0.61
	PVH	0.63	0.48	0.56	0.57	0.61	0.62				0.31	0.38	0.36	0.4	0.46	0.23
	LH	0.3	0.65	0.82	0.39	0.63					0.4	0.74	0.46	0.41	0.38
	PAG	0.44	0.36	0.68	0.55	0.43					0.39	0.57	0.63	0.35	0.62
	DMH	0.62	0.43	0.71	0.38	0.46	0.63				0.13	0.09	0.17	0.1	0.04	0
Figure 3f	Two-hour food intake with (+) and without (-) opto-stimulation on the target regions during low temperature
		-									+
	ARC	0.46	0.77	0.69	0.95	0.7	0.89	0.57	0.53		0.75	1.29	0.98	1.17	0.89	1.08	0.96	0.9
	BNST	0.79	0.76	0.76	0.89	0.65	0.91				0.75	0.83	0.68	0.75	0.54	0.95
	PVH	0.77	0.81	0.9	0.75	0.83	0.82				0.2	0.42	0.87	0.65	0.51	0.36
	LH	0.92	0.64	0.5	0.77	0.89					0.67	0.7	0.42	0.68	0.96
	PAG	0.84	0.46	0.88	0.65	0.93					0.74	0.87	0.63	0.55	0.72
	DMH	0.66	0.83	0.94	0.75	0.65	0.63				0.11	0	0.06	0.09	0.15	0

## Sheet: Figure 4
Figure 4c	Food intake of mice with the ablation of transsynaptic neurons in the PVH compared to controls in all thermal conditions
		GFP							taCasp3
	NT	0.61	0.53	0.63	0.85	0.59	0.64		0.82	1.18	1.05	0.97	0.97	0.93
	HT	0.38	0.44	0.5	0.63	0.58	0.52		0.85	1.09	0.89	0.81	1.05	0.88
	LT	0.76	0.77	0.64	0.78	0.94	0.82		0.97	1.12	0.81	0.92	1.02	0.98
Figure 4e	Food intake of mice with the ablation of transsynaptic neurons in the ARC compared to controls in all thermal conditions
		GFP								taCasp3
	NT	0.84	0.71	0.89	1.07	0.62	0.67	0.74		0.41	0.48	0.42	0.29	0.58	0.62	0.66
	HT	0.42	0.39	0.96	1.21	0.55	0.62	0.58		0.44	0.58	0.29	0.36	0.45	0.79	0.29
	LT	0.71	0.83	1.21	1.14	0.72	0.82	0.89		0.51	0.74	0.47	0.57	0.52	0.78	0.61
Figure 4h	Food intake of mice with the chemogenetic inhibition of postsynaptic neurons in the PVH after intraperitoneal injection of CNO under all thermal conditions compared to controlled PBS injection.
		PBS									CNO
	NT	0.7	0.32	0.61	0.57	0.6	0.64	0.66	0.81		0.75	0.58	1.39	0.8	0.83	0.77	0.94	1.05
	HT	0.67	0.48	0.67	0.33	0.6	0.53	0.45	0.26		0.59	0.54	0.73	0.76	0.96	1.26	1.21	1.1
	LT	0.83	0.74	0.66	0.89	0.63	0.85	0.76	0.69		1.08	0.97	0.76	1.15	0.87	0.99	0.77	0.97
Figure 4i	Food intake of mice with controlled mCherry expressed in PVH after intraperitoneal injection of CNO under all thermal conditions compared to controlled PBS injection.
		PBS							CNO
	NT	0.78	0.63	0.77	0.55	0.58	0.82		0.83	0.62	0.74	0.92	0.74	0.63
	HT	0.54	0.62	0.37	0.49	0.51	0.53		0.45	0.57	0.58	0.46	0.72	0.59
	LT	0.82	0.76	0.79	0.85	1.02	0.97		0.86	0.78	0.96	0.79	0.81	0.94
Figure 4k	Food intake of mice with the chemogenetic inhibition of postsynaptic neurons in the ARC after intraperitoneal injection of CNO under all thermal conditions compared to controlled PBS injection.
		PBS									CNO
	NT	0.82	0.88	0.86	0.86	0.68	0.67	0.51	0.55		0.73	0.47	0.51	0.73	0.49	0.55	0.28	0.41
	HT	0.62	0.77	0.69	0.72	0.6	0.51	0.48			0.38	0.56	0.45	0.65	0.47	0.37	0.33
	LT	0.86	0.76	0.92	0.9	0.91	0.68	0.8	1.02		0.58	0.73	0.67	0.63	0.78	0.69	0.65	0.61
Figure 4l	Food intake of mice with controlled mCherry expressed in ARC after intraperitoneal injection of CNO under all thermal conditions compared to controlled PBS injection.
		PBS							CNO
	NT	0.72	0.58	0.86	0.82	0.68	0.91		0.77	0.81	0.69	0.9	0.66	0.73
	HT	0.65	0.62	0.69	0.74	0.68	0.73		0.95	0.65	0.58	0.56	0.64	0.55
	LT	0.86	0.79	0.74	0.88	0.79	1.08		0.84	0.88	0.78	0.85	0.67	0.96

## Sheet: Figure 5
Figure 5f	Mean ΔF/F (%) response of ARC-projecting apMPOA neurons in a 5-minute window after the onset of thermal exposure on thermal plate
	NT	0.131124	0.070322	0.135427	-0.03166	0.047044
	HT	-0.08152	-0.06784	0.089031	0.050845	-0.02164
	LT	0.016274	0.068973	0.070032	-0.14206	-0.05919
Figure 5g	Mean ΔF/F (%) response of PVH-projecting apMPOA neurons in a 5-minute window after the onset of thermal exposure on thermal plate
	NT	0.28363	-0.07079	0.038307	0.349101	-0.00288	-0.19504
	HT	0.279316	-0.0615	0.018078	0.085633	-0.0647	0.103118
	LT	-1.63382	-1.32238	-1.64117	-3.08929	-3.63235	-2.83385
Figure 5k	Mean ΔF/F (%) response of ARC-projecting apMPOA neurons in a 5-minute window after the onset of thermal exposure in thermal chamber
	NT	-0.1416	0.1678	-0.2611	-0.047	0.2233	0.279
	HT	0.0323	-0.0104	-0.0877	0.0152	0.0198
	LT	2.5375	5.0176	9.6286	6.825	9.5267	5.0176
Figure 5k	Mean ΔF/F (%) response of PVH-projecting apMPOA neurons in a 5-minute window after the onset of thermal exposure in thermal chamber
	NT	0.0195	0.2433	0.2474	0.0801	-0.2058	-0.2369
	HT	6.8804	6.72	6.3011	7.1829	2.6797
	LT	-2.1586	-4.6558	-3.0862	-2.5461	-1.9454

## Sheet: Figure 6
Figure 6c	Colocalizations of retrograde-labeled neurons in the apMPOA from the PVH (green) and ARC (red)
	ARC-CTB555					PVH-CTB488
	5.4	5.1	11.2	20.8	29.1	3	6.3	6.9	15.2	20.3
Figure 6e	Quantification of numbers of retrogradely RV labeled cells in different regions in ipsilateral sides of the injected apMPOA
		PVH					ARC
	pBNST	217	184	163	229		15	6	5	11
	LPBe	0	0	2	4		25	19	32	27
	LPBd	26	31	27	15		5	0	7	9
	NTS	18	15	24	19		0	0	2	1
	BA	59	47	67	40		0	0	3	5

## Sheet: Figure 7
Figure 7d	The expression level (FPKM) of top ten expressed DEGs in the KEGG pathway categories: metabolism
		ARC						PVH
	'Eno1'	1030.16	928.34	999.79	851.08	876.39		1502.86	1319.54	1291.06	1390.29	1215.65
	'Ndufa8'	508	460.15	473.63	550.38	446.05		784.69	539.24	664.1	733.94	659.25
	'Ndufab1'	467.28	428.71	431.82	362.25	405.25		616.17	512.27	528.33	611.03	574.36
	'Aldh1b1'	11.81	4.77	2.98	4.81	7.62		28.02	20.3	12.06	24.43	17.69
	'Ddc'	117.71	81.17	29.82	94.92	31.24		12.03	4.26	12.82	16.34	7.03
	'Pld4'	0	0	0	0	0.05		13.97	12.91	0	5.17	0
	'Ado'	14.57	11.43	9	8.59	11.85		4.31	4.67	4.3	4.1	1.74
	'Bricd5'	0	0	0	0	0		0	13.77	0	0	0
	'Lpin3'	0	0	0	0	0		2.36	0	0	2.51	1.03
	'Aadat'	0	0	0	0	0		0	0	0	0	5.37
Figure 7e	The expression level (FPKM) of top ten expressed DEGs in the KEGG pathway categories: environmental information processing
		ARC						PVH
	'Eno1'	1030.16	928.34	999.79	851.08	876.39		1502.86	1319.54	1291.06	1390.29	1215.65
	'H2-D1'	70.01	41.7	82.19	132.78	64.5		223.75	83.51	34.4	339.7	362.98
	'Aplnr'	21.2	11.4	30.5	25.2	13.1		151.12	112.9	252.78	102.13	233.41
	'Paf1'	51.99	64.97	44.88	32.38	57.04		104.63	131.98	69.39	97.58	77.19
	'Alcam'	43.88	35.14	24.96	7.53	38.03		50.39	130.86	43.27	148.15	159.36
	'Crhr2'	95.98	120.62	86.78	50.02	0		0	0	0	0	0
	'Htr1f'	54.4	33.2	0	74.02	0		0	0	0	0	0
	'Cd34'	0	0	0	75.84	0		4.04	4.97	2.73	0	0
	'Gpd1'	0.45	0.51	6.8	10.14	0.19		0.03	0	0.09	0.15	0.02
	'Pth2r'	0	1.5	3.22		8.12		0	0	0	0	0
Figure 7f	The expression level (FPKM) of top ten expressed DEGs in the KEGG pathway categories: organismal systems
		ARC						PVH
	'Ndufa8'	508	460.15	473.63	550.38	446.05		784.69	539.24	664.1	733.94	659.25
	'Ndufab1'	467.28	428.71	431.82	362.25	405.25		616.17	512.27	528.33	611.03	574.36
	'Irak4'	69.3	20.5	50.3	0	12.5		399.5	0	301.06	222.63	195.02
	'Drd3'	36.3	0	64.02	0	40.5		190.22	0	114.3	154.3	267.35
	'Ddc'	117.71	81.17	29.82	94.92	31.24		12.03	4.26	12.82	16.34	7.03
	'Htr1f'	54.4	33.2	0	74.02	0		0	0	0	0	0
	'Cplx3'	0	0	5.3	0	0.02		0	0	0	0	0
	'Ppp3r2'	2.04	0	0	0	0		0	0	0	0	0
	'Cyp2j8'	1.91	0	0	0	0		0	0	0	0	0
	'Pik3r6'	0	0	0	0	1.59		0	0	0	0	0
Figure 7g	The expression level (FPKM) of top ten expressed DEGs in the KEGG pathway categories: cellular processes
		ARC						PVH
	'H2-D1'	70.01	41.7	82.19	132.78	64.5		223.75	83.51	34.4	339.7	362.98
	'Ap1s2'	13.14	46.54	38.42	47.97	77.96		77.77	167.67	115.09	114.67	182.77
	'Itgb5'	20.01	5.2	10.09	0	30.8		58.03	80.84	101.15	50.03	40.01
	'H2-Ab1'	0	0	0	0	0		9.44	0	0	0	0
	'Fcgr1'	0	0	0	0	0		6.74	0	1.46	0	0.74
	'Itgb2'	0	0	0	0	0		5.89	0	0	0	0.08
	'Tlr2'	0	0	0	0	0		2.98	0	0	0	1.92
	'Cxcr4'	0	0	0	0	2.41		0	0	0	0	0
	'H2-DMb2'	0	0	10.72	0	0		0	0	0	0	0
	'Itga2'	0	0	0.85	0	0		0	0	0	0	0
Figure 7h	The expression level (FPKM) of genes related to feeding peptides and receptors
		ARC						PVH
	'Cartpt'	341.41	616.64	449.34	259.97	153.21		26.1	8.57	28.84	331.5	74.49
	'Npy1r'	110.1	43	41.6	0	5.6		71.9	296	255.4	40.7	176.9
	'Npy2r'	322.4	72.8	217.8	0	216.3		13	639.4	81.4	21.6	40
	'Npy5r'	9.9	0	22.1	0	19.7		40.5	105.2	86.8	26.8	28.6
	'Msh2'	171.8	224.6	256.2	0	183.5		175.8	90.7	327.8	292.4	278.4
	'Msh3'	57.6	75.4	82.6	0	19.8		2.6	63.8	23.9	69.3	38.5
	'Msh6'	65.4	21.2	22.9	0	12.7		1.9	35.1	12.8	18.3	66.8
	'Mc1r'	0.4	2.7	2.1	0	0.4		1.1	0.1	0.5	20.9	0.6
	'Mc3r'	52.9	103.4	0	0	0.2		0	486.5	66.6	0	0.2
	'Mc4r'	54.3	36.3	23.3	0	0		69.9	0.2	145.2	36	36.3
	'Mc5r'	1.5	12.5	10	0	0.4		0	0	0	5.3	0
	'Ghsr'	4.8	4.6	5	0	0.2		0	14.6	16.7	0	0
	'Agrp'	2.4	0	2	0	3.2		6.7	13.7	0	0	0
	'Lepr'	1.1	2.1	1.8	0	2.6		4.3	3.6	1.9	7.7	7.1
	'Pomc'	149	109	53.4	0	120.3		151.3	227.2	57	116.8	79.5
	'Htr1a'	3.4	41.4	10.7	0	72.9		2.2	57.2	27.4	32.1	14.1
	'Htr1b'	40.6	1.3	51.9	0	79.2		44.2	41.1	40.1	87.5	34.4
	'Htr1d'	0	0	0.2	0	29		0	0	0	0	18.4
	'Htr1f'	54.4	33.2	0	74.02	0		0	0	0	0	0
	'Htr2a'	39.8	0.3	42.3	0	9.7		0	0	0	16.6	38
	'Htr2b'	0	4.9	0	0	0		0	0	0	0	0
	'Htr2c'	53.8	39.4	94.8	0	164.2		16.7	77.1	25.5	46.7	34.5
	'Htr3a'	0	0	98.3	0	88.5		0	3.4	0	0	0
	'Htr4'	0.1	9.8	54	0	4.9		0	3.5	9.3	0	0
	'Htr5a'	0	1.4	27	0	12		0.3	24.1	8.6	2.2	0.1
	'Htr5b'	18.4	0	0	0	115.5		109	45.4	0.2	0	24.5
	'Htr6'	0	0	0	0	12.1		0	7	0	39.8	0
	'Htr7'	151.1	132.9	111.9	0	144.5		98.7	1.9	106.4	34	75.8
	'Galr1'	8.2	18.8	23.8	0	0		75.9	45.5	51.7	49.6	60.3
	'Galr2'	0	2.4	17.5	0	0		0	0	0	9.4	0
	'Galr3'	0	0	0	13.6	0		0	0	0	0	0.9
Figure 7j	Food intake after cannula injection of antagonists or agonists of the selected candidate genes
	PBS	0.995	0.655	1.02	0.61	1.055	0.89	0.77	0.945	0.98	1.145	0.945	1.1	1.095	0.57
	SB273005	1.51	1.38	0.72	0.46	1.13	0.47	0.78	0.71	1.18	0.73	0.71	0.69	1.19	1.19
	AP-III-a4	1.7	1.69	0.72	0.49	0.93	0.52	0.58	0.73	0.91	0.82	0.67	0.77	0.62	1.18
	PF-06650833	1.22	0.78	0.87	0.59	0.81	0.61	0.91	0.76	1.28	0.85	1.02	1.1	1.22	1.06
	Apelin-13	0.77	0.48	0.68	0.39	0.66	0.54	0.79	0.36	0.6	0.8	0.51	1	0.63	0.89
	Fluvoxamine maleate	0.74	0.77	0.83	0.65	0.68	0.88	0.93	0.71	1.21	0.72	0.89	0.74	0.67	1.52
	BP897	0.41	0.62	0.6	0.72	0.54	0.57	0.67	0.76	1.05	1.22	1.1	1.2	1.06	0.83
	CART protein	1.48	1.09	0.97	0.54	0.86	0.65	0.96	0.41	0.88	0.72	0.62	0.63	0.43
	K41498	1.54	1.4	0.28	0.56	0.81	0.5	1.33	1.03	0.83	1.46	0.93	1.25	0.94
	NPY	1.21	1.58	1.15	0.84	1.68	0.6		1.41	1.36	1.75	1.55	1.63	1.35
	Galanin	1.19	1.49	1.38	1.04	0.88	0.93		1.22	1.38	1.57	1.12	0.88	1.42
Figure 7k	Food intake after apelin, galanin and NPY injections into apMPOA at ambient temperatures
		NT															HT															LT
	PBS	0.995	0.655	1.02	0.61	1.055	0.89	0.77	0.945	0.98	1.145	0.945	1.1	1.095	0.57		0.61	0.62	0.72	0.4	1.1	0.43	0.89	0.55	0.83	0.84	0.74	0.59	0.95	0.63		1.12	0.94	0.997	0.89	1.12	0.84	0.95	0.77	1.13	1.32	0.96	0.84	1.26	0.84
	Apelin-13	0.77	0.48	0.68	0.39	0.66	0.54	0.79	0.36	0.6	0.8	0.51	1	0.63	0.89		0.69	0.54	0.63	0.57	0.74	0.48	0.69	0.54	0.47	0.73	0.59	0.46	0.66	0.75		0.58	0.68	0.53	0.73	0.66	0.59	0.83	0.37	0.55	0.49	0.886	0.84	0.96	0.32
	NPY	1.21	1.58	1.15	0.84	1.68	0.6		1.41	1.36	1.75	1.55	1.63	1.35			0.79	0.65	0.59	0.62	0.52	0.61		0.92	0.67	0.85	1.1	0.73	0.93			1.15	1.23	0.74	0.99	1.22	0.7		0.95	0.83	1.52	0.89	1.27	1.03
	Galanin	1.19	1.49	1.38	1.04	0.88	0.93		1.22	1.38	1.57	1.12	0.88	1.42			1.05	0.99	1.42	0.89	1.13	0.75		0.93	1.31	1.29	0.81	1.24	1.05			1.39	0.92	1.27	1.43	0.78	1.33		0.88	1.48	1.53	1.35	1.43	1.15
Figure 7l	Food intake after the injections of apelin, galanin and NPY receptors antagonists into apMPOA at ambient temperatures
		NT															HT															LT
	PBS	0.995	0.655	1.02	0.61	1.055	0.89	0.77	0.945	0.98	1.145	0.945	1.1	1.095	0.57		0.61	0.62	0.72	0.4	1.1	0.43	0.89	0.55	0.83	0.84	0.74	0.59	0.95	0.63		1.12	0.94	0.997	0.89	1.12	0.84	0.95	0.77	1.13	1.32	0.96	0.84	1.26	0.84
	ML221	1.75	0.83	1.26	0.84	1.18	0.82	1	0.89	1.44	0.97	1.17	0.95	1.06	1.55		0.93	0.87	1.31	0.95	0.76	1.13	0.72	0.78	1.21	0.75	1.29	0.69	0.88	1.42		1.42	1.05	1.05	0.89	1.11	0.95	1.16	1.03	0.99	1.38	1.45	0.89	1.17	1.47
	BIBO 3304	0.85	0.755	1.21	0.76	1.14	0.79		0.9	1.38	1.245	0.645	1.03	1.295	0.61		0.54	0.69	0.87	0.41	0.71	0.39		0.81	0.63	0.59	0.63	0.89	0.45	0.53		1.09	1.15	1.37	0.92	0.85	1.14		1.05	0.77	0.97	1.15	1.35	1.11	0.94
	M40	0.78	0.93	0.68	0.54	1.03	0.49	0.69		0.75	0.89	0.57	0.79	0.43	0.71		0.41	0.55	0.61	0.39	0.83	0.79	0.59		0.47	0.79	0.53	0.49	0.53	0.66		0.81	1.02	0.77	0.62	0.98	0.72	0.87		0.69	0.93	0.65	0.84	0.56	0.78

## Sheet: FigureS1
Figure S1a	Food intake after overnight fasting during three different 12-hour ambient temperature conditions
	NT	2.5	2.33	2.25	3.06	3.12	1.92	1.85	2.71	1.74	1.76	2.5	1.87	1.38	1.65	1.68
	HT	1.48	1.44	1.41	2.91	2.17	1.73	1.65	2.15	1.92	2.42	1.2	1.35	0.92	1.82	1.64
	LT	3.56	3.06	3.57	3.79	3.98	2.4	1.91	3.11	3.13	2.68	2.44	2.06	2.13	2.19	2.68
Figure S1b	Rectal temperature changes after three different 12-hour ambient temperature exposure
		pre-exposure																	post-exposure
	NT	36.7	37.3	37.6	37.7	37	37.3	38.1	36.6	36.9	37.8	36.3	37.1	37.8	36.8	37	37.2		36.5	37.7	36.9	38	37.2	37	38.3	36.2	36.8	37.9	36.1	37.7	37.4	36.5	36.4	36.8
	HT	38.5	36.9	38.3	38.7	36.6	37.5	37.6	37.8	38.2	37.2	38.3	38.7	38	37	36.3	37.1		38	37.2	38.5	38	37.3	36.7	37.6	38	37.5	38.6	36.9	38.8	38.2	38.1	38	37.2
	CT	37.1	37.8	36.7	37.3	36.3	38.6	37.7	37.3	37	37.3	38.6	38.6	37.4	38.9	36.7	38		36.9	37.3	37.1	37.3	36.9	38.5	36.4	37.4	36.2	36	36.9	37.1	37.6	36.2	38.6	36.7

## Sheet: Figure S3
Figure S3j	C-Fos expressions in the apMPOA of mice with different dietary states during ambient temperatures
		No fasting						Refeeding						Fasting
	NT	31	12	58	39	22		51	15	73	26	80		302	270	250	370	330
	HT	397	355	446	433	367		410	360	495	455	344		510	425	549	482	543
	LT	262	309	211	279	242		330	382	302	295	362		359	302	410	331	382

## Sheet: Figure S4
Figure S4b	Fasting-induced C-Fos counts of downstream targets of glutamatergic apMPOA neurons in three dietary states: 12-hour fasting, 2-hour refeeding and nonfasting
	TN				BA (BMA, BLA)				PVT				VTA
	Nonfasting	Refeeding	Fasting		Nonfasting	Refeeding	Fasting		Nonfasting	Refeeding	Fasting		Nonfasting	Refeeding	Fasting
	12	27	32		3	1	0		128	170	169		24	9	6
	14	50	27		5	3	2		131	151	131		11	24	0
	19	15	26		3	1	1		134	125	136		16	4	17
	17	32	33		0	0	0		149	159	141		22	26	6
	45	18	45		0	3	3		143	123	165		6	17	19
Figure S4c	Two-hour food intake with opto-stimulation (+) and without opto-stimulation (-) on the target regions (BA, PVT, TN and VTA) during neutral temperature
		-									+
	BA	0.76	0.61	0.66	0.8						0.545	0.61	0.8	0.62
	PVT	0.56	0.48	0.67	0.51	0.43	0.51				0.15	0.55	0.2	0.47	0.48	0.66
	TN	0.79	0.65	0.53	0.48	0.61	0.63	0.48	0.56		0.58	0.62	0.33	0.74	0.87	0.74	0.61	0.47
	VTA	0.49	0.39	0.62	0.37	0.7	0.57				0.31	0.35	0.61	0.24	0.8	0.51
Figure S4d	Two-hour food intake with opto-stimulation (+) and without opto-stimulation (-) on the target regions (BA, PVT, TN and VTA) during high temperature
		-									+
	BA	0.74	0.42	0.39	0.87						0.74	0.66	0.73	0.51
	PVT	0.41	0.38	0.53	0.55	0.58	0.26	0.3			0.31	0.7	0.52	0.61	0.37	0.5	0.43
	TN	0.3	0.55	0.14	0.18	0.48	0.58	0.71	0.95		0.59	0.81	0.48	0.96	0.67	0.29	0.45	0.56
	VTA	0.14	0.32	0.47	0.56	0.59	0.45				0.04	0.24	0.62	0.47	0.36	0.37
Figure S4e	Two-hour food intake with opto-stimulation (+) and without opto-stimulation (-) on the target regions (BA, PVT, TN and VTA) during low temperature
		-									+
	BA	0.96	0.54	0.84	0.63						0.48	0.49	0.96	0.76
	PVT	0.93	0.83	0.48	0.46	0.65	0.3	0.91			0.85	0.7	0.55	0.36	0.78	0.54	0.84
	TN	0.58	0.67	0.56	0.86	0.79	0.65	0.66			0.56	0.75	0.49	0.54	0.78	0.8	0.5
	VTA	0.53	0.37	0.59	0.66	0.82	0.45				0.64	0.7	0.62	0.47	0.76	0.57
Figure S4f	Two-hour food intake with (+) and without (-) opto-stimulation on the PVH, ARC and DMH that expressed controlled YFP during neutral temperature
		-							+
	ARC	0.62	0.9	0.65	0.77	0.59	0.78		0.89	0.77	0.76	0.64	0.63	0.57
	PVH	0.59	0.88	0.66	0.53	0.74	0.49		0.63	0.57	0.85	0.87	0.61	0.57
	DMH	0.58	0.67	0.43	0.69	0.72	0.62		0.62	0.57	0.48	0.74	0.64	0.56
Figure S4g	Two-hour food intake with (+) and without (-) opto-stimulation on the PVH, ARC and DMH that expressed controlled YFP during high temperature
		-							+
	ARC	0.53	0.68	0.45	0.35	0.51	0.29		0.47	0.37	0.54	0.41	0.39	0.37
	PVH	0.39	0.68	0.31	0.29	0.64	0.49		0.43	0.51	0.65	0.46	0.37	0.44
	DMH	0.47	0.31	0.54	0.61	0.4	0.33		0.54	0.37	0.48	0.69	0.34	0.46
Figure S4h	Two-hour food intake with (+) and without (-) opto-stimulation on the PVH, ARC and DMH that expressed controlled YFP during low temperature
		-							+
	ARC	0.72	0.92	0.65	0.77	0.59	0.78		0.89	0.79	0.76	0.85	0.59	0.61
	PVH	0.89	0.68	0.92	0.59	0.83	0.69		0.63	0.77	0.85	0.87	0.66	0.57
	DMH	0.57	0.74	0.93	0.89	0.75	0.92		0.62	0.67	0.68	0.82	0.64	0.96
Figure S4i	Rectal temperature with opto-stimulation (+) and without opto-stimulation (-) on the downstream terminal fibers of glutamatergic apMPOA neurons expressing ChR2
		-													+
	ARC	36.7	37	36.9	36.5	36.5	37.3	37.3	37.9	37.7	38	37			37.6	36.6	37.8	36.8	37	37.5	36.2	36.7	36.7	36.2	36.9
	PVH	37.5	37.7	37.9	37	36.9	37.2								38	37.4	37.6	37.7	37.7	37.6
	BNST	37.4	36.1	37.7	35.8	37.5	36.9								37.9	36.5	36.9	36.1	36.4	36.7
	LH	37	37.5	36.8	37.8	37.3	37.6	37							38	37.1	37.3	36.6	36.8	36.8	37
	PAG	37.5	36.2	37.1	35.8	36.5									36.9	37	36.9	36.2	37.4
	DMH	36.6	37.2	37.5	38	36.2	37.4								36.9	37	37.9	37.7	37.6	36.8
	BA	36.5	36.9	36.2	35.8	37.5									35.9	37.3	36.9	37.2	36.4
	PVT	37.5	37.4	36.4	37.8	36.1	36.2	36							37	36.4	36.2	36.6	37.2	37.2	36.2
	TN	36.9	37.4	37	37.1	37.5	37.9	37.2	36.8						37	36.6	37.8	37.9	37	37.2	36.6	37
	VTA	37.9	36	37	37.8	36.5	37.7								37.9	37.3	36.9	36.2	37.7	36.3
Figure S4j	Rectal temperature with opto-stimulation (+) and without (-) opto-stimulation on the PVH, ARC and DMH that expressed controlled YFP
		-													+
	ARC	36.4	37.1	36.9	36.5	36.5	36.7	37.3	37.9	36.7	35.9	37			37.6	36.6	37.8	36.2	37.1	37.2	36.2	37.2	36.2	36.2	37.4
	PVH	36.5	37.2	37.1	37	35.9	37.2								37.7	37.4	37.6	35.8	37.4	37.1
	DMH	37.2	36.4	37.1	38.1	36.9	37.4								37.9	36.3	37.2	37.1	38	36.9

[truncated: 3 more sheets: Figure S5, Figure S7, Figure S9]
